# Supplementary material for: Roots and Panicles of the C4 Model Grasses Setaria viridis (L). and S. pumila Host Distinct Bacterial Assemblages With Core Taxa Conserved Across Host Genotypes and Sampling Sites
Source: Front Microbiol. 2018 Nov 12;9:2708. doi: 10.3389/fmicb.2018.02708 (PMC6240606; doi:10.3389/fmicb.2018.02708)
Supplement: Supplementary file 2 [file Data_Sheet_2.xls]

## Sheet: Tabelle1
Supplementary Data S1: Taxonomic classification, distibution and relative abundances of reproducibly occurring OTUs (rOTUs) across organs of S. viridis and S. pumila
Taxonomy				OTU numbers per organ			Relative abundance of class (%) per Organ
Phylum	Class	Order	Genus	Roots	Roots and Panicles	Panicle	Roots	Roots / Panicles	Panicles
Acidobacteriia	Acidobacteria						0.0148425
		Acidobacteriales
			Terriglobus	2
	Blastocatellia						0.0867603
		Blastocatellales
			Elev-16S-573	4
			RB41	4
	Holophagae						0.294248
		Subgroup 10
			f_ABS-19	2
		Subgroup 7
			o_Subgroup 7	42
	Solibacteres						0.0502339
		Solibacterales
			Bryobacter	2
			Candidatus Solibacter	2
	Subgroup 5			6			0.0666268
	Subgroup 6			46	54		1.1525	0.3 / 0.17
Actinobacteria	Acidimicrobiia						6.31833	3.2 / 0.91	1.16
		Acidimicrobiales
			Aciditerrimonas	8
			Candidatus Microthrix	7
			CL500-29 marine group	2	17
			Iamia	13		2
			Ilumatobacter	13
			f_OM1 clade	5
			o_Acidimicrobiales	123	28
	Actinobacteria						19.8651	28.4 / 10.2	24.4
		Corynebacteriales
			Corynebacterium	2	21
			Mycobacterium	2
			Nocardia	18		5
			Rhodococcus	17		2
			Turicella			2
			Williamsia		6
			f_Corynebacteriaceae		8
			f_Nocardiaceae	12
			o_Corynebacteriales		10
		Elev-16S-976
			f_Nakamurellaceae		8
		Frankiales
			Acidothermus	9
			Fodinicola	5
			Jatrophihabitans	2
			Nakamurella		25
			o_Frankiales	73
		Kineosporiales
			Kineococcus	5
			Kineosporia	2		2
			Pseudokineococcus	2
			Quadrisphaera	2
		Micrococcales
			Actinotalea	2	4
			Agromyces	5	21
			Amnibacterium	2
			Arthrobacter		85
			Brachybacterium		10
			Brevibacterium			8
			Frondihabitans		9
			Glutamicibacter		47
			Intrasporangium	2
			Leucobacter		79
			Microbacterium	29		7
			Micrococcus		21
			Ornithinimicrobium			2
			Piscicoccus	2
			Promicromonospora		28
			Pseudoclavibacter		33
			Rothia	9
			f_Beutenbergiaceae		8
			f_Intrasporangiaceae	7	18
			f_Microbacteriaceae		151
			f_Micrococcaceae	25	24
			o_Micrococcales		15
		Micromonosporales
			Catelliglobosispora	2
			Longispora	4
			Luedemannella	2
			Micromonospora	18
			f_Micromonosporaceae	16	16
		PeM15		14
		Propionibacteriales
			Aeromicrobium		20
			Kribbella	9
			Marmoricola	2
			Micropruina		4
			Nocardioides	102	156
			f_Nocardioidaceae	12
			f_Propionibacteriaceae	8
			o_Propionibacteriales		58
		Pseudonocardiales
			Actinophytocola		9
			Amycolatopsis	5
			Pseudonocardia	5
			Saccharothrix	4
			f_Pseudonocardiaceae	8	52
		Streptomycetales
			E1B-B3-114	10
			Streptomyces	18	25
			f_Streptomycetaceae	21
		Streptosporangiales
			Actinocorallia	2
			Actinomadura	11
			Motilibacter	5
			Nonomuraea	18
			Sphaerisporangium		7
			f_Streptosporangiaceae	10
		c_Actinobacteria		5	13	8
	MB-A2-108			10			1.02918
	Rubrobacteria						0.10505
		Rubrobacterales
			Rubrobacter	5
	TakashiAC-B11			64			0.81812
	Thermoleophilia						12.5184	3.0 / 1.36
		Gaiellales
			Gaiella	39	10
			o_Gaiellales	90
		Solirubrobacterales
			Conexibacter	6
			Patulibacter		22
			Solirubrobacter	3	24
			Solirubrobacterales	6	9
			f_0319-6M6	27
			f_Elev-16S-1332	36	8
			f_Q3-6C1		17
			f_TM146	8
			o_Solirubrobacterales	90	57
	p_Actinobacteria			23			0.196661
Armatimonadetes	Fimbriimonadia						0.864557
		Fimbriimonadales
			Fimbriimonas	2
			f_Fimbriimonadaceae	32
Bacteroidetes	Bacteroidia						0.0745394
		Bacteroidales
			Prevotella 7	2
	Cytophagia						5.12989	1.77 / 1.29	4.83
		Cytophagales
			Adhaeribacter	29	8
			Cytophaga	4
			Dyadobacter	31	12	2
			Emticicia		13
			Flexibacter	2	7
			Hymenobacter	4	35	4
			Larkinella	5
			Nibribacter	15
			Ohtaekwangia	4	4
			Pontibacter	7
			Rhodocytophaga	23
			Rufibacter	2
			Spirosoma	9
			Sporocytophaga	3	4
			f_Cyclobacteriaceae		4
			f_Cytophagaceae	45	53
			o_Cytophagales	18
	Flavobacteriia						7.53714	4.75 / 4.34	2.98
		Flavobacteriales
			Brumimicrobium		13
			Candidatus Sulcia			2
			Chryseobacterium	33	88
			Flavobacterium	119	104
			Fluviicola	6	50
			Mesonia		104
			Psychroflexus		14
			f_Flavobacteriaceae	15	23
	Sphingobacteriia						10.6216	5.98 / 4.8	6.96
		Sphingobacteriales
			Chitinophaga	4	79
			Cnuella	4
			Ferruginibacter	13		2
			Flavisolibacter	8	12
			Flavitalea	2
			Mucilaginibacter		29
			Niastella	9
			Pedobacter	26	52	17
			Sediminibacterium	3
			Segetibacter	4	18
			Solitalea	2
			Sphingobacterium		22	3
			Taibaiella	8	70
			f_Chitinophagaceae	116	194	2
			f_KD3-93	2	7
			f_NS11-12 marine group	26
			f_Saprospiraceae	2
			f_Sphingobacteriaceae	13	46
			o_Sphingobacteriales	65	21
BJ-169				4			0.206468
Candidatus Berkelbacteria				14		6	0.0831979		2.66
Chlamydiae	Chlamydiae							0.33 / 0.46	4.16
		Chlamydiales
			Neochlamydia	6
			f_cvE6	57	24	2
			o_Chlamydiales	9	92	2
Chlorobi	Chlorobia						0.728878	0.09 / 0.05
		Chlorobiales
			f_OPB56	14	64
			f_SJA-28	4
Chloroflexi	Ardenticatenia						0.0712304
		Ardenticatenales		2
	Caldilineae						0.0970089
		Caldilineales
			f_Caldilineaceae	2
	Chloroflexia						0.46962	0.05 / 0.08
		Chloroflexales
			Roseiflexus	12
			f_FFCH7168	8	11
		Kallotenuales
			f_AKIW781	24
	Gitt-GS-136			15			0.179558
	JG30-KF-CM66			3			0.203065
	KD4-96				18			0.14 / 0.06
	Ktedonobacteria						0.0951466
		C0119		2
	NLS2-31			9			0.0617042
	S085				50			0.45 / 0.15
	Thermomicrobia						0.118212
		JG30-KF-CM45		24
	TK10			33	19		1.33611	0.33 / 0.14
	p_Chloroflexi			22			0.218522
Cyanobacteria	ML635J-21			13	7		0.07461	0.11 / 0.04
Deinococcus-Thermus	Deinococci						0.0583247	0.16 / 0.25	3.49
		Deinococcales
			Deinococcus	4	52	2
		Thermales
			Thermus			2
Elusimicrobia	Elusimicrobia						0.167336
		Lineage IIa		6
		Lineage IV		5
FBP				73	27		1.24092	0.01 / 0.04
Fibrobacteres	Fibrobacteria						0.637225	0.3 / 0.16
		Fibrobacterales
			possible genus 04	30
			f_Fibrobacteraceae	2	4
Firmicutes	Bacilli						4.49389	0.87 / 1.7	40.27
		Bacillales
			Ammoniphilus	9
			Aneurinibacillus	4
			Bacillus	34
			Brevibacillus	2
			Chryseomicrobium	6
			Cohnella	8
			Exiguobacterium	2
			Fictibacillus	18
			Lysinibacillus	4
			Paenibacillus	55		2
			Pasteuria	2
			Planifilum	2
			Saccharibacillus	8	67	2
			Shimazuella	2
			Thermicanus			23
			Thermoactinomyces		11
			Thermoflavimicrobium	5
			Tumebacillus	2
			f_Bacillaceae	2	40
			f_Thermoactinomycetaceae	2
			o_Bacillales	6
		Lactobacillales
			Lactobacillus	3
			Lactococcus	8
			Streptococcus	4	5
			Trichococcus		9
			f_Enterococcaceae		8
		c_Bacilli		6
	Clostridia						0.380648	0.13 / 0.08
		Clostridiales
			Anaerococcus	2
			Clostridium sensu stricto 13		16
			Fonticella	2
			f_Ruminococcaceae	7
		Halanaerobiales
			o_Halanaerobiales	7
	Erysipelotrichia						0.0411661
		Erysipelotrichales
			f_Erysipelotrichaceae	2
Gemmatimonadetes	BD2-11 terrestrial group			13	79		0.523775	0.27 / 0.1
	Gemmatimonadetes						1.85647	1.3 / 0.35
		Gemmatimonadales
			Gemmatimonas	45	22
			Gemmatirosa	5
			f_Gemmatimonadaceae	42	42
	Longimicrobia						1.29787	0.11 / 0.04
		Longimicrobiales
			f_Longimicrobiaceae	54	24
	S0134 terrestrial group			40	51		1.41734	0.56 / 0.13
Microgenomates				2			0.0711016
Nitrospirae	Nitrospira						0.0193007
		Nitrospirales
			f_0319-6A21	2
Omnitrophica				4			0.0559925
Parcubacteria	Candidatus Magasanikbacteria			2			0.0205564
	p_Parcubacteria			2		2	0.017		3.77
Peregrinibacteria				2			0.0202234
Planctomycetes	OM190						0.116156
	Planctomycetacia						0.37021	0.02 / 0.06
		Planctomycetales
			Pir4 lineage		17
			Pirellula	9
			Planctomyces	37
			f_Planctomycetaceae	2
	vadinHA49			14			0.31525
Proteobacteria	Alphaproteobacteria						32.3043	28.4 / 15.8	7.01
		Caulobacterales
			Asticcacaulis	3
			Caulobacter	5
			Hirschia	2
			Phenylobacterium	26
			Woodsholea		14
			f_Caulobacteraceae	26	4
		Rhizobiales
			Agaricicola	2
			Aliihoeflea		4
			Alsobacter	19
			Aminobacter	5
			Ancylobacter		4
			Aureimonas		4	2
			Bauldia	7	19
			Devosia	36	20
			Hyphomicrobium	2	12
			Kaistia	2
			Labrys		36	6
			Mesorhizobium	14	20
			Methylobacterium	2	14
			Microvirga	11	35
			Nordella	25
			Pedomicrobium	7	37
			Phreatobacter		51
			Phyllobacterium	12
			Pleomorphomonas	4
			Pseudolabrys	2
			Pseudoxanthobacter	6
			Rhizobium	2	77
			Rhizomicrobium	6
			Rhodoplanes	4
			Shinella	7
			Variibacter		100
			f_A0839	3
			f_Aurantimonadaceae		8
			f_Beijerinckiaceae	8
			f_Bradyrhizobiaceae	4
			f_D05-2	4
			f_Hyphomicrobiaceae	35
			f_JG34-KF-361	4
			f_JG35-K1-AG5	2
			f_KF-JG30-B3	3
			f_Methylobacteriaceae	10
			f_Methylocystaceae	16
			f_MNG7	2
			f_Neo-b11	2
			f_P-102	4
			f_Phyllobacteriaceae	2	16	2
			f_Rhizobiaceae	38
			f_Rhodobiaceae	3
			f_Xanthobacteraceae	18	8
			o_Rhizobiales	108	140
		Rhodobacterales
			Amaricoccus	2	73
			Falsirhodobacter	4
			Paracoccus	2
			Rubellimicrobium	4	29
			f_Rhodobacteraceae	6
		Rhodospirillales
			Azospirillum	20	4
			Candidatus Alysiosphaera	4
			Dongia	2	6
			Ferrovibrio		46
			Geminicoccus	3
			Reyranella	2	37
			Roseomonas	14	53
			Rubritepida	2
			Skermanella	14	18
			Tagaea	3
			Telmatospirillum	2
			f_Acetobacteraceae	9	18
			f_B79	4
			f_DA111	32
			f_I-10	4
			f_KCM-B-60	2
			f_MNC12	2	9
			f_Rhodospirillaceae	33	16
			o_Rhodospirillales	2
		Sphingomonadales
			Altererythrobacter	4	43
			Erythrobacter	5
			Novosphingobium	17
			Sphingobium		33
			Sphingomonas	36	97	2
			Sphingopyxis	2	42
			Zymomonas	2
			f_Ellin6055		26
			f_JG34-KF-161	4
			f_Sphingomonadaceae	53	73
			o_Sphingomonadales	19	5	2
		c_Alphaproteobacteria		81	94
	Betaproteobacteria						12.2986	11.9 / 17.9	6.35
		Burkholderiales
			Achromobacter			2
			Burkholderia-Paraburkholderia	6	58
			Candidatus Nasuia		17
			Candidimonas	4
			Chitinimonas	3
			Derxia	2
			Herbaspirillum	26	32
			Lautropia	4
			Limnobacter	2
			Massilia		27
			Ralstonia		19
			Tepidimonas			2
			f_Alcaligenaceae	32	68
			f_Burkholderiaceae		5
			f_Comamonadaceae	75	78
			f_Oxalobacteraceae	33	171	2
			o_Burkholderiales	15	27
		Hydrogenophilales
			Thiobacillus	3
		Methylophilales
			Methylotenera		6
			f_Methylophilaceae	4	88
		Neisseriales
			Vogesella	2
			f_Neisseriaceae	18	6
		Nitrosomonadales
			f_Nitrosomonadaceae	56	10
		Procabacteriales
			Procabacter	2
		Rhodocyclales
			Uliginosibacterium	11
			f_Rhodocyclaceae	7
		SC-I-84		4
		TRA3-20
			o_TRA3-20	12	46
	Deltaproteobacteria						11.4046	0.35 / 0.22
		Bdellovibrionales
			Bdellovibrio	88
			Peredibacter	19
		Desulfurellales
			H16	9
		Myxococcales
			Anaeromyxobacter	6
			Haliangium	20
			Nannocystis	3
			Phaselicystis	11
			Sandaracinus	8
			Sorangium	16
			f_BIrii41	29
			f_Blfdi19	19
			f_KD3-10	17
			f_mle1-27	8
			f_Nannocystaceae	2
			f_P3OB-42	21
			f_Polyangiaceae	7
			f_Sandaracinaceae	23
			o_Myxococcales	53	12
		Oligoflexales
			Oligoflexus	2
			f_0319-6G20	228	48
			f_Oligoflexaceae	41
		SAR324 clade (Marine group B)		16
		Syntrophobacterales
			f_Syntrophaceae	2
		c_Deltaproteobacteria		6
	Gammaproteobacteria						35.0417	9.13 / 33.4	83.64
		Acidiferrobacterales
			Sulfurifustis	6
		Alteromonadales
			Marinobacter	2		2
		Cellvibrionales		7
		Chromatiales
			Rheinheimera	2
		Enterobacteriales
			Buchnera		16
			Pantoea		33	6
			Serratia		19
			f_Enterobacteriaceae	9	142	6
		HTA4		90	6
		Legionellales
			Aquicella	512	203	2
			Coxiella	20
			Legionella	354	65	6
			Rickettsiella	11
			f_Coxiellaceae	23	13
			f_Legionellaceae	4
			o_Legionellales	2
		Oceanospirillales
			Chromohalobacter		7
			Halomonas		43
			Pseudohongiella	22
			f_CrystalBog021C3	2
		Pasteurellales
			Haemophilus	3
		Pseudomonadales
			Acinetobacter	10
			Alkanindiges	2		6
			Enhydrobacter	5		6
			Perlucidibaca	2
			Pseudomonas	15	138
			Psychrobacter		10
			f_Moraxellaceae	26
		X35
			o_X35	2
		Xanthomonadales
			Acidibacter	12
			Arenimonas	27	41
			Lysobacter	9	66
			Pseudofulvimonas	7
			Pseudoxanthomonas			16
			Steroidobacter	2
			Tahibacter	2
			f_Xanthomonadaceae	5	42
			o_Xanthomonadales	23
		c_Gammaproteobacteria		53	92	2
	p_Proteobacteria			35	146		0.796544	1.3 / 0.67
Saccharibacteria				524	804	10	13.9941	7.8 / 4.36	5.13
Tectomicrobia				12			0.0503079
Thaumarchaeota	Soil Crenarchaeotic Group(SCG)			2			0.0331452
TM6 (Dependentiae)				93		2	1.11699		1.96
Verrucomicrobia	OPB35 soil group			24	4		0.488789	0.19 / 0.06
	Spartobacteria						0.640216
		Chthoniobacterales
			Candidatus Xiphinematobacter	2
			Chthoniobacter	15
			Terrimicrobium	2
			f_01D2Z36	15
	Verrucomicrobiae						1.45965	0.06 / 0.1
		Verrucomicrobiales
			Roseimicrobium		6
			Verrucomicrobium	2
			f_Verrucomicrobiaceae	8
	p_Verrucomicrobia			2	14		0.0397984	0.01 / 0.06
WWE3				2			0.114659
k_Bacteria				175	20	4	4.01878	0.01 / 0.02	1.19
